# Supplementary material for: Molecular and Phylogenetic Analyses of Lumpy Skin Disease Virus (LSDV) Outbreak (2021/22) in Pakistan Indicate Involvement of a Clade 1.2 LSDV Strain
Source: Viruses. 2025 Nov 26;17(12):1546. doi: 10.3390/v17121546 (PMC12737554; doi:10.3390/v17121546)
Supplement: Supplementary file 1 [file viruses-17-01546-s001.zip]

Archive with 1 entries (1 files):
- viruses-3929741-supplementary.pdf
